# Supplementary material for: Factors influencing the establishment of hospital accreditation programs in low- and middle-income countries: a scoping review
Source: Health Policy Plan. 2025 Feb 18;40(4):496–517. doi: 10.1093/heapol/czaf011 (PMC11979593; doi:10.1093/heapol/czaf011)
Supplement: czaf011_Supp [file czaf011_supp.zip]

Archive with 6 entries (6 files):
- Supp/25-02-15_Scoping-Review-of-Hospital-Accreditation_V16_Supplementary_File_I.docx
- Supp/25-02-15_Scoping-Review-of-Hospital-Accreditation_V16_Supplementary_File_II.docx
- Supp/25-02-15_Scoping-Review-of-Hospital-Accreditation_V16_Supplementary_File_III.docx
- Supp/25-02-15_Scoping-Review-of-Hospital-Accreditation_V16_Supplementary_File_IV.docx
- Supp/25-02-15_Scoping-Review-of-Hospital-Accreditation_V16_Supplementary_File_V.docx
- Supp/25-02-15_Scoping-Review-of-Hospital-Accreditation_V17_Supplementary_File_VI_PRISMA_2020_checklist.docx
